# Supplementary material for: Identification of predictive models including polymorphisms in cytokines genes and clinical variables associated with post-transplant complications after identical HLA-allogeneic stem cell transplantation
Source: Front Immunol. 2024 Aug 23;15:1396284. doi: 10.3389/fimmu.2024.1396284 (PMC11377344; doi:10.3389/fimmu.2024.1396284)
Supplement: Supplementary Table 1 — Genes included in the designed NGS panel, corresponding to interleukins and chemokines. [file Table1.xlsx]

## Sheet: Hoja1
Supplementary table 1. Genes included in the designed NGS panel, corresponding to interleukins and chemokines
Gene	Canonical isoform	Gene	Canonical isoform
ACKR3	ENST00000272928.3	IL13RA1	ENST00000371666.3
CCL1	ENST00000225842.3	IL13RA2	ENST00000371936.1
CCL11	ENST00000305869.3	IL15	ENST00000296545.7
CCL13	ENST00000225844.2	IL15RA	ENST00000397248.6
CCL14	ENST00000622526.1	IL16	ENST00000302987.4
CCL15	ENST00000617897.4	IL17A	ENST00000340057.1
CCL16	ENST00000611905.3	IL17B	ENST00000261796.3
CCL17	ENST00000219244.4	IL17C	ENST00000244241.4
CCL18	ENST00006160541.1	IL17D	ENST00000304920.3
CCL19	ENST00000311925.2	IL17F	ENST00000336123.4
CCL2	ENST00000225831.4	IL17RA	ENST00000319363.6
CCL20	ENST00000358813.4	IL17RB	ENST00000288167.3
CCL21	ENST00000259607.2	IL17RC	ENST00000295981.3
CCL22	ENST00000219235.4	IL17RD	ENST00000296318.7
CCL23	ENST00000615050.1	IL17RE	ENST00000383814.8
CCL24	ENST00000416943.1	IL18	ENST00000280357.7
CCL25	ENST00000390669.3	IL18R1	ENST00000409599.1
CCL26	ENST00000394905.2	IL18RAP	ENST00000264260.2
CCL27	ENST00000259631.4	IL19	ENST00000340758.2
CCL28	ENST00000361115.4	IL1A	ENST00000263339.3
CCL3	ENST00000613922.1	IL1B	ENST00000263341.2
CCL4	ENST00000615863.1	IL1R1	ENST00000410023.1
CCL5	ENST00000065122.1	IL1R2	ENST00000332549.3
CCL7	ENST00000378569.2	IL1RAP	ENST00000317757.3
CCL8	ENST00000394620.1	IL1RL1	ENST00000233954.1
CCR1	ENST00000296140.3	IL1RL2	ENST00000264257.2
CCR10	ENST00000332438.4	IL1RN	ENST00000259206.5
CCR2	ENST00000292301.4	IL2	ENST00000226730.4
CCR3	ENST00000545097.1	IL20	ENST00000367098.1
CCR4	ENST00000330953.5	IL20RA	ENST00000316649.5
CCR5	ENST00000292303.4	IL20RB	ENST00000329582.4
CCR6	ENST00000341935.5	IL21	ENST00000264497.3
CCR7	ENST00000246657.2	IL21R	ENST00000337929.3
CCR8	ENST00000326306.4	IL22	ENST00000538666.1
CCR9	ENST00000357632.2	IL22RA1	ENST00000270800.1
CX3CL1	ENST00000006053.6	IL22RA2	ENST00000296980.2
CX3CR1	ENST00000358309.3	IL23A	ENST00000228534.4
CXCL1	ENST00000395761.3	IL23R	ENST00000347310.5
CXCL10	ENST00000306602.1	IL24	ENST00000391929.3
CXCL11	ENST00000306621.3	IL25	ENST00000329715.2
CXCL12	ENST00000395794.2	IL26	ENST00000229134.4
CXCL13	ENST00000286758.4	IL27	ENST00000356897.1
CXCL14	ENST00000337225.5	IL27RA	ENST00000263379.2
CXCL16	ENST00000293778.6	IL2RA	ENST00000379959.3
CXCL17	ENST00000601181.1	IL2RB	ENST00000216223.5
CXCL2	ENST00000508487.2	IL2RG	ENST00000374202.2
CXCL3	ENST00000296026.4	IL3	ENST00000296870.2
CXCL5	ENST00000296027.4	IL31	ENST00000377035.1
CXCL6	ENST00000226317.5	IL32	ENST00000525643.2
CXCL9	ENST00000264888.5	IL33	ENST00000381434.3
CXCR1	ENST00000295683.2	IL34	ENST00000429149.2
CXCR2	ENST00000318507.2	IL3RA	ENST00000331035.10
CXCR3	ENST00000373691.4	IL4	ENST00000231449.2
CXCR4	ENST00000409817.1	IL4R	ENST00000395762.2
CXCR5	ENST00000292174.4	IL5	ENST00000231454.1
CXCR6	ENST00000458629.1	IL5RA	ENST00000446632.2
IL10	ENST00000423557.1	IL6	ENST00000404625.1
IL10RA	ENST00000227752.3	IL6R	ENST00000368485.3
IL10RB	ENST00000290200.2	IL7	ENST00000263851.4
IL11	ENST00000264563.2	IL7R	ENST00000303115.8
IL11RA	ENST00000555003.1	IL8	ENST00000307407.3
IL12A	ENST00000305579.2	IL9	ENST00000274520.1
IL12B	ENST00000231228.2	IL9R	ENST00000244174.5
IL12RB1	ENST00000600835.2	XCL1	ENST00000367818.4
IL12RB2	ENSG00000674203.1	XCL2	ENST00000367819.3
IL13	ENST00000304506.3	XCR1	ENST00000309285.3
