# Supplementary material for: Identification of predictive models including polymorphisms in cytokines genes and clinical variables associated with post-transplant complications after identical HLA-allogeneic stem cell transplantation
Source: Front Immunol. 2024 Aug 23;15:1396284. doi: 10.3389/fimmu.2024.1396284 (PMC11377344; doi:10.3389/fimmu.2024.1396284)
Supplement: Supplementary Table 2 — Genetic variables obtained after application of the filters described in the Patients and Methods section for the analysis of the designed NGS panel. Cr: Chromosome; Ref: Most frequent allele; Var: Minority variant allele; EUR MAF: Minority allele frequency in Europeans. [file Table2.xlsx]

## Sheet: Hoja1
Supplementary table 2. Genetic variables obtained after application of the filters described in the Patients and Methods section for the analysis of the designed NGS panel. Cr: Chromosome; Ref: Most frequent allele; Var: Minority variant allele; EUR MAF: Minority allele frequency in Europeans.
Gene	Gene nomenclature	Cr	Position	Ref	Var	Canonical isoform	Variant	dbSNP	EUR MAF
ACKR3	atypical chemokine receptor 3	Cr2	236568871	C	T		upstream	rs34135799	0.1
			236569295	A	G		upstream	rs60123959	0.05
			236569686	G	T	ENST00000272928.3:c.-265G>T	5’UTR	rs61048017	0.08
CCL11	chemokine C-C motif ligand 11	Cr17	34288101	A	G	ENST00000305869.3:c.*411A>G	3’UTR	rs1019109	0.19
			34285875	G	A	ENST00000305869.3:c.67G>A	missense	rs1129844	0.17
			34287818	T	A	ENST00000305869.3:c.*128T>A	3’UTR	rs5027581	0.73
			34287828	A	T	ENST00000305869.3:c.*138A>T	3’UTR	rs76028040	0.73
CCL14	chemokine C-C motif ligand 14	Cr17	35984351	T	C	ENST00000622526.1:c.229A>G	missense	rs16971802	0.05
			35983666	A	G	ENST00000622526.1:c.*135T>C	3’UTR	rs41341749	0.07
			35983724	C	G	ENST00000622526.1:c.*77G>C	3’UTR	rs41495150	0.04
			35983454	T	C		downstream	rs71381488	0.12
			35986576	G	A	ENST00000622526.1:c.74C>T	missense	rs75238886	0.04
			35986971	G	C		upstream	rs854683	0.23
			35986879	A	G		upstream	rs9892586	0.07
CCL15	chemokine C-C motif ligand 15	Cr17	36001503	G	A	ENST00000617897.1:c.-11C>T	5’UTR	rs2293788	0.06
			35997581	C	T		downstream	rs41389847	0.03
			36002035	G	A	ENST00000617897.1:c.-543C>T	5’UTR	rs75930560	0.03
			36001422	G	A	ENST00000617897.1:c.71C>T	missense	rs854625	0.04
			36002776	A	C		upstream	rs854628	0.07
			35996618	T	G		downstream	rs854690	0.22
			35996816	T	G		downstream	rs854691	0.06
			35996908	C	T		downstream	rs854692	0.22
CCL16	chemokine C-C motif ligand 16	Cr17	35986236	T	C		upstream	rs116117954	0.04
			35986183	C	A		upstream	rs116561020	0.04
			35976653	TC	T	ENST00000611905.1:c.*912delG	3’UTR	rs146038760	0.01
			35976530	T	C	ENST00000611905.1:c.*1036A>G	3’UTR	rs2063979	0.29
			35976735	T	C	ENST00000611905.1:c.*831A>G	3’UTR	rs33995560	0.07
			35985545	G	A		upstream	rs72830000	0.07
			35977569	C	A	ENST00000611905.1:c.360G>T	missense	rs79254649	0.03
			35985179	T	C		upstream	rs854684	0.12
			35985301	T	C		upstream	rs9903158	0.07
CCL17	chemokine C-C motif ligand 17	Cr16	57404821	C	T	ENST00000219244.8:c.-75C>T	5’UTR	rs72792973	0.06
CCL18	chemokine C-C motif ligand 18	Cr17	36071135	T	C	ENST00000616054.1:c.*94T>C	3’UTR	rs14304	0.68
CCL2	chemokine C-C motif ligand 2	Cr17	34256892	C	T	ENST00000225831.4:c.*65C>T	3’UTR	rs13900	0.32
			34254422	G	C		upstream	rs3760396	0.18
CCL20	chemokine_C-C_motif_ligand_20	Cr2	227812950	C	A		upstream	rs62190018	0.05
			227813126	T	C		upstream	rs6749704	0.23
CCL21	chemokine_C-C_motif_ligand_21	Cr9	34710087	A	C	ENST00000259607.6:c.-21T>G	5’UTR	rs11574915	0.14
CCL22	chemokine C-C motif ligand 22	Cr16	57365437	G	A	ENST00000219235.4:c.*1849G>A	3’UTR	rs121565	0.94
			57364038	C	T	ENST00000219235.4:c.*450C>T	3’UTR	rs170360	0.96
			57364988	A	C	ENST00000219235.4:c.*1400A>C	3’UTR	rs223824	0.04
			57366059	A	G	ENST00000219235.4:c.*2471A>G	3’UTR	rs223825	0.94
			57357856	A	G		upstream	rs223888	0.81
			57358329	T	C		upstream	rs223889	0.74
			57358595	AG	A		upstream	rs3214179	0.43
			57363977	G	A	ENST00000219235.4:c.*389G>A	3’UTR	rs35849109	0.02
			57357836	T	C		upstream	rs4151115	0.13
			57358821	A	C	ENST00000219235.4:c.5A>C	missense	rs4359426	0.97
			57365590	T	A	ENST00000219235.4:c.*2002T>A	3’UTR	rs4784800	0.13
			57365726	G	A	ENST00000219235.4:c.*2138G>A	3’UTR	rs658559	0.67
CCL23	chemokine C-C motif ligand 23	Cr17	36013244	T	C	ENST00000615050.1:c.367A>G	missense	rs1003645	0.19
			36017924	C	T	ENST00000615050.1:c.-27G>A	5’UTR	rs111879665	0.03
			36017925	G	A	ENST00000615050.1:c.-28C>T	5’UTR	rs2072667	0.03
CCL24	chemokine C-C motif ligand 24	Cr7	75813405	G	A	ENST00000416943.1:c.92C>T	missense	rs11465293	0.05
			75811793	G	T	ENST00000416943.1:c.*3C>A	3’UTR	rs11465314	0.46
			75811790	C	T	ENST00000416943.1:c.*6G>A	3’UTR	rs11465315	0.46
			75813412	T	G	ENST00000416943.1:c.85A>C	missense	rs2302006	0.18
CCL25	chemokine C-C motif ligand 25	Cr19	8056485	C	T	ENST00000390669.7:c.311C>T	missense	rs1129763	0.15
			8052424	T	C		upstream	rs11671930	0.16
			8056476	A	G	ENST00000390669.7:c.302A>G	missense	rs2032887	0.25
			8062447	G	A	ENST00000390669.7:c.*222G>A	3’UTR	rs2287936	0.1
			8062639	G	T	ENST00000390669.7:c.*414G>T	3’UTR	rs41320348	0.07
			8056212	G	A	ENST00000390669.7:c.134G>A	missense	rs74959615	0.07
CCL26	chemokine C-C motif ligand 26	Cr7	75769680	A	C	ENST00000394905.2:c.*13T>G	3’UTR	rs2302009	0.27
CCL27	chemokine C-C motif ligand 27	Cr9	34660867	C	T		downstream	rs11575580	0.02
CCL28	chemokine_C-C_motif_ligand_28	Cr5	43379690	A	G	ENST00000361115.4:c.*2170T>C	3’UTR	rs11741797	0.6
CCL3	chemokine C-C motif ligand 3	Cr17	36088417	G	C	ENST00000613922.1:c.*255C>G	3’UTR	rs1063340	0.25
			36088374	T	C	ENST00000613922.1:c.*298A>G	3’UTR	rs8951	0.24
CCL4	chemokine C-C motif ligand 4	Cr17	36103818	G	C	ENST00000615863.1:c.-88G>C	5’UTR	rs1049746	0.25
			36105271	T	A	ENST00000615863.1:c.238T>A	missense	rs1719152	0.25
CCL5	chemokine C-C motif ligand 5	Cr17	35871589	T	C	ENST00000603197.5:c.*788A>G	3’UTR	rs1065341	0.05
			35880482	A	G	ENST00000603197.5:c.-177T>C	5’UTR	rs1800825	0.02
			35880776	C	T		upstream	rs2107538	0.16
			35872158	A	G	ENST00000603197.5:c.*219T>C	3’UTR	rs3817656	0.1
CCL7	chemokine C-C motif ligand 7	Cr17	34271923	T	C	ENST00000378569.2:c.*121T>C	3’UTR	rs17735770	0.06
CCL8	chemokine C-C motif ligand 8	Cr17	34320812	A	C	ENST00000394620.1:c.205A>C	missense	rs1133763	0.15
			34319112	G	A	ENST00000394620.1:c.-390G>A	5’UTR	rs41410552	0.12
CCR1	chemokine C-C motif receptor 1	Cr3	46213300	T	C		upstream	rs13092160	0.09
			46202222	TTA	T	ENST00000296140.3:c.*1022_*1023delTA	3’UTR	rs141728027	0.08
			46208452	GTTC	G		upstream	rs147398495	0.64
			46208438	A	T		upstream	rs3181080	0.09
			46208517	G	A		upstream	rs34919616	0.09
			46202792	GA	G	ENST00000296140.3:c.*453delT	3’UTR	rs375628669	0.1
			46202223	TA	T	ENST00000296140.3:c.*1022delT	3’UTR	rs67275630	0.99
			46210802	GAGGCCAT	G		upstream	rs67722888	0.09
CCR10	chemokine C-C motif receptor 10	Cr17	42682613	G	C		upstream	rs12947031	0.53
			42683904	A	C		5’UTR	rs2271029	0.58
			42683433	A	C		upstream	rs3760384	0.53
			42683631	T	C		upstream	rs4028634	0.57
CCR2	chemokine C-C motif receptor 2	Cr3	46357717	G	A	ENST00000292301.4:c.190G>A	missense	rs1799864	0.09
			46354094	G	A	ENST00000292301.4:c.-135G>A	5’UTR	rs3092964	0.77
			46360562	T	G	ENST00000292301.4:c.*702T>G	3’UTR	rs34138562	0.09
			46353822	A	G	ENST00000292301.4:c.-407A>G	5’UTR	rs3749461	0.07
			46354009	A	AT	ENST00000292301.4:c.-210dupT	5’UTR	rs3918360	0.18
			46360527	G	A	ENST00000292301.4:c.*667G>A	3’UTR	rs743660	0.23
CCR4	chemokine C-C motif receptor 4	Cr3	32955017	C	T	ENST00000330953.5:c.*512C>T	3’UTR	rs6770096	0.07
			32951607	CG	C	ENST00000330953.5:c.-132delG	5’UTR	rs71903231	0.03
CCR5	chemokine_C-C_motif_receptor_5	Cr3	46374725	C	T	ENST00000292303.4:c.*764C>T	3’UTR	rs17765882	0.09
			46373066	T	A	ENST00000292303.4:c.164T>A	missense	rs1799863	0.03
			46370768	C	T		upstream	rs1799988	0.46
			46370817	A	G		upstream	rs1800023	0.37
			46374979	G	T	ENST00000292303.4:c.*1018G>T	3’UTR	rs1800874	0.37
			46370051	G	A		upstream	rs2227010	0.55
			46370170	A	G		upstream	rs2856758	0.14
			46375821	G	T	ENST00000292303.4:c.*1860G>T	3’UTR	rs746492	0.47
CCR6	chemokine C-C motif receptor 6	Cr6	167138704	T	C	ENST00000341935.9:c.*1349T>C	3’UTR	rs11575084	0.02
			167120148	G	A		upstream	rs17860840	0.06
			167137964	G	A	ENST00000341935.9:c.*609G>A	3’UTR	rs3093006	0.14
			167122426	C	T		upstream	rs3093021	0.05
			167122348	A	G		upstream	rs3093022	0.05
			167138976	A	G	ENST00000341935.9:c.*1621A>G	3’UTR	rs6456162	1
CCR7	chemokine C-C motif receptor 7	Cr17	40554434	C	CA	ENST00000246657.2:c.*307dupT	3’UTR	rs11396895	0.09
			40558934	T	C	ENST00000246657.2:c.19A>G	missense	rs2228015	0.05
			40565948	G	A		upstream	rs62066594	0.25
CCR8	chemokine C-C motif receptor 8	Cr3	39332411	C	G	ENST00000326306.4:c.80C>G	missense	rs2853699	0.3
CCR9	chemokine C-C motif receptor 9	Cr3	45902103	C	G	ENST00000357632.6:c.*205C>G	3’UTR	rs17765088	0.12
CX3CL1	chemokine_C-X3-C_motif_ligand_1	Cr16	57384864	G	A	ENST00000006053.6:c.*1832G>A	3’UTR	rs41444650	0.06
			57383222	G	T	ENST00000006053.6:c.*190G>T	3’UTR	rs4151117	0.8
			57384813	C	T	ENST00000006053.6:c.*1781C>T	3’UTR	rs8102	0.74
			57384770	C	T	ENST00000006053.6:c.*1738C>T	3’UTR	rs8323	0.78
CX3CR1	chemokine C-X3-C motif receptor 1	Cr3	39265293	A	G	ENST00000358309.3:c.*149T>C	3’UTR	rs1050592	0.29
			39264728	G	A	ENST00000358309.3:c.*714C>T	3’UTR	rs11710546	0.29
			39281672	A	C	ENST00000358309.3:c.24T>G	missense	rs11715522	0.41
			39263813	C	T	ENST00000358309.3:c.*1629G>A	3’UTR	rs17038663	0.05
			39265671	G	A	ENST00000358309.3:c.935C>T	missense	rs3732378	0.17
			39265765	C	T	ENST00000358309.3:c.841G>A	missense	rs3732379	0.29
			39263943	C	G	ENST00000358309.3:c.*1499G>C	3’UTR	rs7636125	1
CXCL1	chemokine C-X-C motif ligand 1 melanoma growth stimulating activity, alpha	Cr4	73869433	G	T	ENST00000395761.3:c.-38G>T	5’UTR	rs11547681	0.17
			73868951	T	C		upstream	rs3117604	0.29
			73868964	A	G		upstream	rs74544699	0.04
CXCL10	chemokine C-X-C motif ligand 10	Cr4	76021608	AG	A	ENST00000306602.2:c.*321delC	3’UTR	rs34836828	0.51
			76021790	C	G	ENST00000306602.2:c.*140G>C	3’UTR	rs3921	0.51
			76021147	A	G	ENST00000306602.2:c.*783T>C	3’UTR	rs8878	0.51
CXCL11	chemokine C-X-C motif ligand 11	Cr4	76034177	C	T	ENST00000306621.7:c.*616G>A	3’UTR	rs10003240	0.51
			76034320	C	T	ENST00000306621.7:c.*473G>A	3’UTR	rs10003382	0.51
			76034253	T	C	ENST00000306621.7:c.*540A>G	3’UTR	rs10017431	0.51
			76034205	G	A	ENST00000306621.7:c.*588C>T	3’UTR	rs10025102	0.51
			76034366	G	A	ENST00000306621.7:c.*427C>T	3’UTR	rs13130018	0.51
			76034464	G	A	ENST00000306621.7:c.*329C>T	3’UTR	rs13130221	0.51
			76034041	T	C	ENST00000306621.7:c.*752A>G	3’UTR	rs4356932	0.51
			76033916	G	A	ENST00000306621.7:c.*877C>T	3’UTR	rs4583787	0.51
			76034048	A	G	ENST00000306621.7:c.*745T>C	3’UTR	rs4619915	0.51
			76034761	T	C	ENST00000306621.7:c.*32A>G	3’UTR	rs6532111	0.51
			76034268	A	G	ENST00000306621.7:c.*525T>C	3’UTR	rs67413521	0.08
			76036018	C	T	ENST00000306621.7:c.-31G>A	5’UTR	rs6819597	0.51
			76034076	T	G	ENST00000306621.7:c.*717A>C	3’UTR	rs7436646	0.51
			76034095	G	A	ENST00000306621.7:c.*698C>T	3’UTR	rs9994667	0.24
CXCL12	chemokine C-X-C motif ligand 12	Cr10	44372635	A	G		downstream	rs169097	1
			44375898	G	A		downstream	rs17881575	0.1
			44386212	C	T		upstream	rs17885289	0.3
			44372809	C	T		downstream	rs1801157,CR982419	0.23
			44386887	C	G		upstream	rs2839682	0.1
			44386755	C	T		upstream	rs2839683	0.2
			44386753	C	T		upstream	rs2839684	0.1
			44386190	A	G		upstream	rs2839685	0.89
			44386007	G	A		upstream	rs2839686	0.3
			44372321	C	G		downstream	rs3740085	0.26
CXCL13	chemokine C-X-C motif ligand 13	Cr4	77611078	T	C	ENST00000286758.4:c.*39T>C	3’UTR	rs1052563	0.1
CXCL14	chemokine C-X-C motif ligand 14	Cr5	135571341	T	C	ENST00000337225.5:c.*512A>G	3’UTR	rs1046092	0.07
CXCL16	chemokine C-X-C motif ligand 16	Cr17	4735442	A	G	ENST00000293778.10:c.425T>C	missense	rs1050998	0.44
			4733518	A	G		downstream	rs1051007	0.14
			4734591	G	A	ENST00000293778.10:c.*15C>T	3’UTR	rs1051009	0.34
			4734291	TA	T	ENST00000293778.10:c.*211delT	3’UTR	rs11289101	0.22
			4734403	G	A	ENST00000293778.10:c.*100C>T	3’UTR	rs11658971	0.14
			4735268	G	A	ENST00000293778.10:c.599C>T	missense	rs2277680	0.44
			4739492	C	A	ENST00000293778.10:c.-96G>T	5’UTR	rs2304970	0.57
			4733721	C	T	ENST00000293778.10:c.*782G>A	3’UTR	rs4790696	0.98
			4733369	T	C		downstream	rs6502819	0.98
			4739519	G	T	ENST00000293778.10:c.-123C>A	5’UTR	rs752370	0.22
			4739520	C	T	ENST00000293778.10:c.-124G>A	5’UTR	rs752371	0.22
			4734227	A	G	ENST00000293778.10:c.*276T>C	3’UTR	rs76152703	0.09
CXCL17	chemokine_C-X-C_motif_ligand_17	Cr19	42442961	C	T	ENST00000601181.5:c.-129G>A	5’UTR	rs11673645	0.09
CXCL2	chemokine_C-X-C_motif_ligand_2	Cr4	74097586	C	CAAAT	ENST00000508487.2:c.*166_*169dupATTT	3’UTR	rs33950486	0.47
			74099557	T	C		upstream	rs3806792	0.64
			74097332	C	T	ENST00000508487.2:c.*424G>A	3’UTR	rs9131	0.62
CXCL5	chemokine C-X-C motif ligand 5	Cr4	73996373	C	G	ENST00000296027.4:c.*1264G>C	3’UTR	rs352047	0.88
			73997135	T	C	ENST00000296027.4:c.*502A>G	3’UTR	rs3775488	0.33
CXCL6	chemokine C-X-C motif ligand 6	Cr4	73843523	C	A		downstream	rs10004819	0.97
			73843649	A	G		downstream	rs10016554	0.97
			73838282	C	T	ENST00000226317.9:c.*641C>T	3’UTR	rs16850073	0.35
			73838574	T	C	ENST00000226317.9:c.*933T>C	3’UTR	rs1957077	0.98
CXCL9	chemokine C-X-C motif ligand 9	Cr4	76001835	A	G	ENST00000264888.5:c.*1763T>C	3’UTR	rs10336	0.51
			76001606	G	A	ENST00000264888.5:c.*1992C>T	3’UTR	rs10337	0.18
			76001596	G	A	ENST00000264888.5:c.*2002C>T	3’UTR	rs1050176	0.09
			76002845	G	A	ENST00000264888.5:c.*753C>T	3’UTR	rs3733236	0.08
CXCR1	chemokine C-X-C motif receptor 1	Cr2	218165120	A	C	ENST00000295683.2:c.92T>G	missense	rs16858811	0.04
			218164385	C	G	ENST00000295683.2:c.827G>C	missense	rs2234671	0.03
CXCR2	chemokine C-X-C motif receptor 2	Cr2	218136243	G	A	ENST00000318507.6:c.*359G>A	3’UTR	rs1126580	0.43
			218136222	A	G	ENST00000318507.6:c.*338A>G	3’UTR	rs13306441	0.04
			218126282	G	A	ENST00000318507.6:c.-149G>A	5’UTR	rs4674259	0.51
CXCR4	chemokine C-X-C motif receptor 4	Cr2	136117356	GT	G		upstream	rs11323000	1
			136117336	G	A		upstream	rs11682928	0.19
			136116565	G	A		upstream	rs139877430	0.04
			136117122	T	G		upstream	rs17848385	0.09
			136116434	A	G		upstream	rs2471859	0.19
			136115979	A	T	ENST00000409817.1:c.-40T>A	5’UTR	rs2680880	0.42
CXCR5	chemokine C-X-C motif receptor 5	Cr11	118883940	C	G	ENST00000292174.4:c.-2C>G	5’UTR	rs10892307	0.17
			118894891	A	G	ENST00000292174.4:c.*228A>G	3’UTR	rs3922	0.42
			118895647	C	CA	ENST00000292174.4:c.*985dupA	3’UTR	rs45543933	0.25
			118895309	C	T	ENST00000292174.4:c.*646C>T	3’UTR	rs45627033	0.04
			118897757	C	CT	ENST00000292174.4:c.*3104dupT	3’UTR	rs529976724	0.25
			118896368	T	C	ENST00000292174.4:c.*1705T>C	3’UTR	rs581063	0.46
			118894979	C	G	ENST00000292174.4:c.*316C>G	3’UTR	rs676925	0.25
			118896855	G	A	ENST00000292174.4:c.*2192G>A	3’UTR	rs75438046	0.02
CXCR6	chemokine C-X-C motif receptor 6	Cr3	45947552	T	G	ENST00000458629.1:c.*42T>G	3’UTR	rs2234358	0.53
			45942395	C	T		upstream	rs3774638	0.21
			45942162	G	A		upstream	rs3774639	0.4
			45945131	C	A	ENST00000458629.1:c.-1351C>A	5’UTR	rs936939	0.21
IL10	interleukin 10	Cr1	206773062	T	G		upstream	rs1800872	0.76
			206773822	C	T		upstream	rs1800893	0.45
			206773321	C	T		upstream	rs1800894	0.03
			206773127	C	T		upstream	rs1800895	0.01
			206768519	A	G	ENST00000423557.1:c.*117T>C	3’UTR	rs3024496	0.46
			206768184	T	C	ENST00000423557.1:c.*452A>G	3’UTR	rs3024498	0.23
			206767486	A	G		downstream	rs3024500	0.46
IL10RA	interleukin 10 receptor subunit alpha	Cr11	117994131	A	G	ENST00000227752.7:c.670A>G	missense	rs2228055	0.05
			117999163	C	T	ENST00000227752.7:c.1259C>T	missense	rs2229114	0.04
			117993348	A	G	ENST00000227752.7:c.475A>G	missense	rs3135932	0.17
			117985012	C	T		upstream	rs4252243	0.11
			117985207	G	T		upstream	rs4252299	0.05
			118001371	G	A	ENST00000227752.7:c.*1730G>A	3’UTR	rs9610	0.45
IL10RB	interleukin 10 receptor subunit beta	Cr21	33297076	G	A	ENST00000290200.6:c.*719G>A	3’UTR	rs1058867	0.6
			33266060	C	CA		upstream	rs148456546	0.01
			33264682	G	A		upstream	rs17860265	0.03
			33268483	A	G	ENST00000290200.6:c.139A>G	missense	rs2834167	0.27
			33296442	A	G	ENST00000290200.6:c.*85A>G	3’UTR	rs3171425	0.6
			33262748	G	GT		upstream	rs3216172	0.33
			33296492	G	A	ENST00000290200.6:c.*135G>A	3’UTR	rs8178561	0.05
			33296671	G	A	ENST00000290200.6:c.*314G>A	3’UTR	rs8178562	0.18
			33262760	C	T		upstream	rs9984273	0.68
			33265726	C	T		upstream	rs999788	0.2
IL11	interleukin 11	Cr19	55365863	C	T	ENST00000264563.6:c.*144G>A	3’UTR	rs1042505	0.31
			55365743	A	C	ENST00000264563.6:c.*264T>G	3’UTR	rs1042506	0.15
			55364706	G	A	ENST00000264563.6:c.*1301C>T	3’UTR	rs1126760	0.78
			55365364	A	C	ENST00000264563.6:c.*643T>G	3’UTR	rs1902608	0.99
			55364872	C	T	ENST00000264563.6:c.*1135G>A	3’UTR	rs2298885	0.31
			55365379	C	T	ENST00000264563.6:c.*628G>A	3’UTR	rs4239593	0.06
			55370977	T	C		upstream	rs4252546	0.51
			55364794	G	T	ENST00000264563.6:c.*1213C>A	3’UTR	rs4252562	0.06
			55365887	G	T	ENST00000264563.6:c.*120C>A	3’UTR	rs4252578	0.04
IL11RA	interleukin 11 receptor subunit alpha	Cr9	34661759	CA	C	ENST00000555003.5:c.*262delA	3’UTR	rs11575583	0.03
			34661997	G	A		downstream	rs11575584	0.08
			34661983	C	T		downstream	rs34352067	0.03
			34665277	T	C		downstream	rs41314592	0.07
			34664513	T	A		downstream	rs55831143	0.03
			34661552	G	GGATGGATGGACA	ENST00000555003.5:c.*57_*58insGGATGGACAGAT	3’UTR	rs56079949	0.08
			34651867	A	G	ENST00000555003.5:c.-191A>G	5’UTR	rs76178210	0.01
			34651621	G	A	ENST00000555003.5:c.-437G>A	5’UTR	rs78403209	0.03
			34663801	T	C		downstream	rs867811	0.66
			34664024	G	A		downstream	rs883934	0.03
			34664491	A	G		downstream	rs913835	0.8
			34664675	C	T		downstream	rs913836	0.78
IL12A	interleukin 12A	Cr3	159988493	T	G		upstream	rs2243115	0.13
			159995680	G	A	ENST00000305579.6:c.*121G>A	3’UTR	rs568408	0.12
IL12B	interleukin 12B	Cr5	159315006	G	T	ENST00000231228.2:c.*1095C>A	3’UTR	rs1368439	0.83
			159315942	T	G	ENST00000231228.2:c.*159A>C	3’UTR	rs3212227	0.22
			159316780	C	A	ENST00000231228.2:c.892G>T	missense	rs3213119	0.04
			159316100	C	T	ENST00000231228.2:c.*1G>A	splice_region_variant,3’UTR	rs3213120	0.04
			159315199	AT	A	ENST00000231228.2:c.*901delA	3’UTR	rs34324765,rs886060354	0.15
IL12RB1	interleukin 12 receptor subunit beta 1	Cr19	18077598	C	T	ENST00000600835.6:c.467G>A	missense	rs11575926	0.16
			18075808	T	C	ENST00000600835.6:c.641A>G	missense	rs11575934	0.31
			18100112	A	T		upstream	rs11671389	0.25
			18059574	G	A	ENST00000600835.6:c.*34C>T	3’UTR	rs3746190	0.39
			18069641	A	G	ENST00000600835.6:c.1094T>C	missense	rs375947	0.31
			18059455	T	TC	ENST00000600835.6:c.*152dupG	3’UTR	rs3833286	0.53
			18086934	T	A	ENST00000600835.6:c.-109-2A>T	splice_acceptor_variant	rs393548,	0.2
			18069603	C	G	ENST00000600835.6:c.1132G>C	missense	rs401502	0.31
			18059187	A	T	ENST00000600835.6:c.*421T>A	3’UTR	rs404733	0.51
			18086825	G	A	ENST00000600835.6:c.-2C>T	5’UTR	rs436857	0.18
IL12RB2	interleukin 12 receptor subunit beta 2	Cr1	67396799	A	G	ENST00000262345.5:c.*710A>G	3’UTR	rs1109918	0.01
			67307668	C	T	ENST00000262345.5:c.-336C>T	5’UTR	rs12142823	0.16
			67307648	G	A	ENST00000262345.5:c.-356G>A	5’UTR	rs17129728	0.01
			67396783	G	T	ENST00000262345.5:c.*694G>T	3’UTR	rs1874396	0.98
			67367844	G	C	ENST00000262345.5:c.1278G>C	missense	rs2307145	0.05
IL13	interleukin 13	Cr5	132656189	C	T		upstream	rs115008099	0.18
			132660753	A	G	ENST00000304506.7:c.*471A>G	3’UTR	rs1295685	0.79
			132657117	C	T		upstream	rs1800925	0.18
			132660272	A	G	ENST00000304506.7:c.431A>G	missense	rs20541	0.79
			132655964	C	T		upstream	rs67006560	0.18
			132660977	T	C	ENST00000304506.7:c.*695T>C	3’UTR	rs847	0.79
			132660808	A	C	ENST00000304506.7:c.*526A>C	3’UTR	rs848	0.79
IL13RA1	interleukin 13 receptor subunit alpha 1	CrX	118792757	C	CATG	ENST00000371666.7:c.*908_*910dupTGA	3’UTR	rs111653614	0.29
			118726164	G	A		upstream	rs1937271	0.66
			118792818	T	G	ENST00000371666.7:c.*964T>G	3’UTR	rs2254672	0.13
			118792416	C	T	ENST00000371666.7:c.*562C>T	3’UTR	rs2254758	0.13
			118791935	A	G	ENST00000371666.7:c.*81A>G	3’UTR	rs2495636	0.13
			118726116	G	A		upstream	rs2495637	0.13
			118727358	G	T		upstream	rs6603441	0.52
IL15	interleukin 15	Cr4	141732931	C	A	ENST00000296545.11:c.*83C>A	3’UTR	rs10519613	0.11
			141733279	A	T	ENST00000296545.11:c.*431A>T	3’UTR	rs1057972	0.46
			141733394	T	C	ENST00000296545.11:c.*546T>C	3’UTR	rs10833	0.65
			141719385	T	C	ENST00000296545.11:c.-80T>C	5’UTR	rs2254514	0.7
			141733648	C	T	ENST00000296545.11:c.*800C>T	3’UTR	rs2291596	0.46
			141636126	T	A		upstream	rs3806798	0.13
			141636340	G	A		upstream	rs41257915	0.03
			141733365	G	T	ENST00000296545.11:c.*517G>T	3’UTR	rs9282743	0.08
IL15RA	interleukin 15 receptor subunit alpha	Cr10	5949049	C	T		downstream	rs11256084	0.07
			5949072	T	C		downstream	rs11256085	0.03
			5950678	C	T		downstream	rs11256094	0.03
			5949525	G	C		downstream	rs12242015	0.03
			5949433	A	G		downstream	rs12250688	0.03
			5950581	G	A		downstream	rs17146980	0.13
			5960405	T	G	ENST00000397248.6:c.803A>C	missense	rs2228059	0.46
			5953089	C	T	ENST00000397248.6:c.*6G>A	3’UTR	rs2229135	0.08
			5952731	A	C	ENST00000397248.6:c.*364T>G	3’UTR	rs2296135	0.49
			5978138	C	G		upstream	rs2387089	0.42
			5949381	T	C		downstream	rs41294013	0.03
			5949606	G	A		downstream	rs41294015	0.08
			5950672	G	A		downstream	rs41294023	0.03
			5951498	C	T		downstream	rs41294029	0.1
			5951533	A	T		downstream	rs41294031	0.03
			5948936	C	T		downstream	rs4367845	0.72
			5977992	C	G		upstream	rs4749858	0.98
			5978057	G	A		upstream	rs4749859	0.12
			5951377	A	G		downstream	rs7923984	0.03
			5949479	G	C		downstream	rs9971047	0.03
IL16	interleukin 16	Cr15	81309441	T	C		downstream	rs1131445	0.37
			81308999	G	T		downstream	rs11325	0.13
			81305928	T	G	ENST00000302987.8:c.3441T>G	missense	rs11556218	0.07
			81309667	C	T		downstream	rs17875556	0.1
			81309806	G	A		downstream	rs17875557	0.1
			81311058	C	T		downstream	rs17875558	0.1
			81311952	A	T		downstream	rs17875563	0.27
			81309404	G	T		downstream	rs17875585	0.01
			81312530	T	C		downstream	rs3726	0.41
			81285798	C	T	ENST00000302987.8:c.1300C>T	missense	rs4072111	0.1
			81311790	A	G		downstream	rs4778640	0.04
			81312047	T	C		downstream	rs4778641	0.41
			81312048	T	C		downstream	rs4778892	0.41
			81311763	T	C		downstream	rs8041557	0.47
			81308981	A	G		downstream	rs859	0.31
IL17A	interleukin 17A	Cr6	52185386	TC	T		upstream	rs17886808	0.94
			52190537	C	T	ENST00000340057.1:c.*1245C>T	3’UTR	rs1974226	0.18
			52190541	C	T	ENST00000340057.1:c.*1249C>T	3’UTR	rs3748067	0.09
			52185988	A	G		upstream	rs3819024	0.38
			52185555	A	G		upstream	rs4711998	0.74
			52189451	G	A	ENST00000340057.1:c.*159G>A	3’UTR	rs7747909	0.25
			52185695	C	T		upstream	rs8193036	0.74
IL17B	interleukin 17B	Cr5	149382669	A	G		upstream	rs1109466	0.24
			149384082	T	C		upstream	rs168483	0.19
			149371622	G	A		downstream	rs353251	0.5
			149379451	A	G		upstream	rs353272	0.17
			149380626	A	G		upstream	rs353273	0.19
			149383780	A	G		upstream	rs353274	0.19
			149372457	C	T		downstream	rs372402	0.53
			149381487	C	T		upstream	rs61433829	0.08
			149384009	C	T		upstream	rs80310419	0.06
IL17C	interleukin 17C	Cr16	88637744	A	C		upstream	rs12933239	0.03
			88637740	C	CAAAAAAAAAA		upstream	rs532954584	0.01
IL17D	interleukin 17D	Cr13	20703435	G	A	ENST00000304920.3:c.-16G>A	5’UTR	rs12867345	0.5
			20722277	C	A	ENST00000304920.3:c.*323C>A	3’UTR	rs41286997	0.13
			20722075	G	C	ENST00000304920.3:c.*121G>C	3’UTR	rs4770068	0.19
			20722911	T	C	ENST00000304920.3:c.*957T>C	3’UTR	rs6783	0.5
			20723059	T	A	ENST00000304920.3:c.*1105T>A	3’UTR	rs7787	0.49
			20703053	T	C		upstream	rs7981573	1
			20722128	C	A	ENST00000304920.3:c.*174C>A	3’UTR	rs9509353	0.5
			20701944	A	G		upstream	rs9578307	0.1
			20700668	G	C		upstream	rs9579928	0.2
IL17F	interleukin 17F	Cr6	52236960	C	T	ENST00000336123.4:c.463G>A	missense	rs11465553	0.05
			52236688	A	C	ENST00000336123.4:c.*243T>G	3’UTR	rs1953325	0.06
			52237046	T	C	ENST00000336123.4:c.377A>G	missense	rs2397084	0.08
			52236941	T	C	ENST00000336123.4:c.482A>G	missense	rs763780	0.06
IL17RA	interleukin 17 receptor A	Cr22	17115339	T	C	ENST00000319363.10:c.*5519T>C	3’UTR	rs1047929	0.26
			17113733	C	T	ENST00000319363.10:c.*3913C>T	3’UTR	rs11702918	0.1
			17115647	G	C	ENST00000319363.10:c.*5827G>C	3’UTR	rs117907128	0.03
			17113882	T	A	ENST00000319363.10:c.*4062T>A	3’UTR	rs12484781	0.07
			17110121	G	A	ENST00000319363.10:c.*301G>A	3’UTR	rs13054753	0.01
			17109854	T	C	ENST00000319363.10:c.*34T>C	3’UTR	rs1468488	0.29
			17115498	G	C	ENST00000319363.10:c.*5678G>C	3’UTR	rs1654	0.8
			17115432	A	G	ENST00000319363.10:c.*5612A>G	3’UTR	rs1656	0.18
			17110199	G	A	ENST00000319363.10:c.*379G>A	3’UTR	rs2895332	0.65
			17110254	C	T	ENST00000319363.10:c.*434C>T	3’UTR	rs3179921	0.59
			17113082	AG	A	ENST00000319363.10:c.*3265delG	3’UTR	rs34741158	0.07
			17115025	C	A	ENST00000319363.10:c.*5205C>A	3’UTR	rs3827278	0.18
			17115039	G	C	ENST00000319363.10:c.*5219G>C	3’UTR	rs3827279	0.19
			17109290	G	A	ENST00000319363.10:c.2071G>A	missense	rs41323645	0.11
			17084017	G	A		upstream	rs4819553	0.79
			17084145	G	A		upstream	rs4819554	0.79
			17084123	A	G		upstream	rs4819958	0.79
			17115288	T	C	ENST00000319363.10:c.*5468T>C	3’UTR	rs4819962	0.72
			17112990	TTTTTTTTTT	TTTTTTTTTTT	ENST00000319363.10: c.*3170_*3179=	3’UTR	rs547906480	0.12
			17112541	A	G	ENST00000319363.10:c.*2721A>G	3’UTR	rs56004960	0.05
			17112157	CAT	C	ENST00000319363.10:c.*2338_*2339delAT	3’UTR	rs57380532	0.1
			17113039	A	G	ENST00000319363.10:c.*3219A>G	3’UTR	rs5746995	0.07
			17115587	G	GA	ENST00000319363.10:c.*5779dupA	3’UTR	rs5844288	0.45
			17114180	T	G	ENST00000319363.10:c.*4360T>G	3’UTR	rs5992628	0.55
			17114285	C	T	ENST00000319363.10:c.*4465C>T	3’UTR	rs62623403	0.06
			17113996	T	C	ENST00000319363.10:c.*4176T>C	3’UTR	rs738035	0.55
			17108319	C	T	ENST00000319363.10:c.1100C>T	missense	rs879577	0.26
			17110933	C	G	ENST00000319363.10:c.*1113C>G	3’UTR	rs882643	0.17
			17110807	G	A	ENST00000319363.10:c.*987G>A	3’UTR	rs882644	0.59
			17112795	G	A	ENST00000319363.10:c.*2975G>A	3’UTR	rs887796	0.8
			17085042	T	C	ENST00000319363.10:c.-50T>C	5’UTR	rs917864	0.79
			17085084	G	C	ENST00000319363.10:c.-8G>C	5’UTR	rs917865	0.79
			17113582	G	A	ENST00000319363.10:c.*3762G>A	3’UTR	rs9606617	0.7
IL17RB	interleukin 17 receptor B	Cr3	53865249	C	T	ENST00000288167.7:c.1450C>T	stop_gained	rs1043261	0.07
			53858803	T	C	ENST00000288167.7:c.832T>C	missense	rs2232346	0.02
			53845191	C	G		upstream	rs28385669	0.02
			53865553	A	G	ENST00000288167.7:c.*245A>G	3’UTR	rs3017	0.35
			53845345	T	C		upstream	rs3755817	0.31
			53865574	C	T	ENST00000288167.7:c.*266C>T	3’UTR	rs3774626	0.03
			53845159	C	T		upstream	rs45560831	0.29
			53845164	A	G		upstream	rs45616236	0.29
			53865480	C	T	ENST00000288167.7:c.*172C>T	3’UTR	rs66720724	0.04
			53865538	T	C	ENST00000288167.7:c.*230T>C	3’UTR	rs709324	0.35
IL17RC	interleukin 17 receptor C	Cr3	9915771	C	T		upstream	rs1056286	0.49
			9928397	G	A	ENST00000295981.7:c.1183G>A	missense	rs115461448	0.01
			9932859	G	C	ENST00000295981.7:c.1735+1G>C	splice_donor_variant	rs148575246	0.01
			9913559	G	A		upstream	rs172154	0.54
			9913654	TGTTGT	T	ENST00000295981.7:c	5’UTR	rs200562193	0.42
			9933702	C	G		downstream	rs2270894	0.22
			9928347	A	G	ENST00000295981.7:c.1133A>G	missense	rs279549	0.99
			9933669	A	G		downstream	rs279551	0.99
			9913499	A	G		upstream	rs279566	0.55
			9914595	G	A		upstream	rs455863	0.54
			9917083	A	T		upstream	rs456520	0.54
			9915210	C	T		upstream	rs693802	0.54
			9918386	C	T	ENST00000295981.7:c.545C>T	missense	rs708567	0.54
IL17RD	interleukin 17 receptor D	Cr3	57168664	A	ATTCT		upstream	rs10643509	0.62
			57169842	A	AC		upstream	rs11387151	0.62
			57094813	T	C	ENST00000296318.11:c.*1580A>G	3’UTR	rs114410197	0.02
			57094183	G	A	ENST00000296318.11:c.*2210C>T	3’UTR	rs11920551	0.22
			57091699	T	A	ENST00000296318.11:c.*4694A>T	3’UTR	rs11927968	0.22
			57091836	A	G	ENST00000296318.11:c.*4557T>C	3’UTR	rs12486855	0.15
			57169500	G	A		upstream	rs12494852	0.11
			57102557	C	T	ENST00000296318.11:c.901G>A	missense	rs17057718	0.15
			57091396	G	A	ENST00000296318.11:c.*4997C>T	3’UTR	rs17289035	0.19
			57093963	G	A	ENST00000296318.11:c.*2430C>T	3’UTR	rs2035653	0.9
			57091174	T	G	ENST00000296318.11:c.*5219A>C	3’UTR	rs2035655	0.19
			57091073	A	C	ENST00000296318.11:c.*5320T>G	3’UTR	rs2035656	0.15
			57166549	C	A		upstream	rs28657865	0.21
			57166552	C	A		upstream	rs4282030	0.66
			57166730	C	A		upstream	rs4283545	0.62
			57166792	C	T		upstream	rs4283546	0.04
			57169370	C	A		upstream	rs4299455	0.4
			57169473	C	T		upstream	rs4303841	0.62
			57090490	C	T	ENST00000296318.11:c.*5903G>A	3’UTR	rs4681949	0.56
			57165916	T	A		upstream	rs61276053	0.62
			57098007	G	A	ENST00000296318.11:c.1696C>T	missense	rs61742267	0.03
			57104391	G	A	ENST00000296318.11:c.764C>T	missense	rs6780995	0.71
			57165870	C	T		upstream	rs73075282	0.4
			57168565	C	G		upstream	rs7630093	1
			57168981	A	G		upstream	rs7641771	0.66
			57091352	C	T	ENST00000296318.11:c.*5041G>A	3’UTR	rs9311641	0.9
IL17RE	interleukin 17 receptor E	Cr3	9920440	C	G		downstream	rs115794712	0.06
			9917002	CG	C		downstream	rs201690830	0.03
			9902483	G	A		upstream	rs279589	0.36
			9901388	A	G		upstream	rs279590	0.56
			9920268	GC	G		downstream	rs34984419	0.57
			9901671	G	A		upstream	rs4686381	0.19
			9901706	G	A		upstream	rs4686382	0.05
			9918029	C	T		downstream	rs4686383	0.19
			9902449	C	T		upstream	rs74442656	0.03
			9917190	C	G		downstream	rs76781354	0.02
			9920473	T	C		downstream	rs783494	0.57
			9916214	G	A	ENST00000383814.7:c.*407G>A	3’UTR	rs8883	0.54
IL18	interleukin 18	Cr11	112164002	G	A	ENST00000280357.11:c.-105C>T	5’UTR	rs360717	0.98
			112164016	A	C	ENST00000280357.11:c.-119T>G	5’UTR	rs360718	0.07
IL18R1	interleukin 18 receptor 1	Cr2	102351896	C	T		upstream	rs10192157	0.4
			102351384	C	A		upstream	rs11123923	0.38
			102397842	T	G	ENST00000409599.5:c.*956T>G	3’UTR	rs1135354	0.25
			102396928	TG	T	ENST00000409599.5:c.*46delG	3’UTR	rs11465656	0.03
			102398236	C	T	ENST00000409599.5:c.*1350C>T	3’UTR	rs1568681	0.78
			102397503	G	C	ENST00000409599.5:c.*617G>C	3’UTR	rs3732125	0.25
			102397502	A	C	ENST00000409599.5:c.*616A>C	3’UTR	rs3732126	0.25
			102397290	G	C	ENST00000409599.5:c.*404G>C	3’UTR	rs3732127	0.18
			102351468	A	G		upstream	rs4988955	0.4
			102351615	T	C		upstream	rs4988957	0.4
			102351825	T	C		upstream	rs4988958	0.4
			102350971	G	A		upstream	rs6704565	0.4
			102351397	C	T		upstream	rs6734742	0.4
			102351127	A	C		upstream	rs6749114	0.4
			102350953	T	C		upstream	rs6751967	0.4
			102350970	T	C		upstream	rs6751977	0.4
			102351398	T	C		upstream	rs6752482	0.4
			102396948	C	T	ENST00000409599.5:c.*62C>T	3’UTR	rs7570821	0.07
IL18RAP	interleukin 18 receptor accessory protein	Cr2	102423226	C	A	ENST00000264260.6:c.-52C>A	5’UTR	rs11401010	0.12
			102418584	A	G		upstream	rs1420106	0.78
			102418383	T	A		upstream	rs1833174	0.53
			102418289	A	G		upstream	rs4851581	0.12
			102419641	G	T	ENST00000264260.6:c.-257G>T	5’UTR	rs6756407	0.1
			102452327	G	A	ENST00000264260.6:c.*146G>A	3’UTR	rs7559479	0.78
			102452374	T	A	ENST00000264260.6:c.*193T>A	3’UTR	rs7603250	0.78
IL19	interleukin 19	Cr1	206842780	C	G	ENST00000340758.6:c.*158C>G	3’UTR	rs1798	0.15
			206842612	T	C	ENST00000340758.6:c.638T>C	missense	rs2243191	0.77
			206842880	A	G	ENST00000340758.6:c.*258A>G	3’UTR	rs2243193	0.76
			206798395	A	C		upstream	rs78618975	0.09
IL1A	interleukin 1 alpha	Cr2	112774659	T	C	ENST00000263339.3:c.*408A>G	3’UTR	rs1304037	0.29
			112779646	C	A	ENST00000263339.3:c.340G>T	missense	rs17561	0.29
			112785696	G	A		upstream	rs1800794	0.29
			112774506	A	G	ENST00000263339.3:c.*561T>C	3’UTR	rs2856836	0.29
			112786000	G	A		upstream	rs3783521	0.32
			112774138	T	TTGAA	ENST00000263339.3:c.*925_*928dupTTCA	3’UTR	rs3783553	0.68
			112774370	G	C	ENST00000263339.3:c.*697C>G	3’UTR	rs41294736	0.02
IL1B	interleukin 1 beta	Cr2	112829856	C	G	ENST00000263341.6:c.*505G>C	3’UTR	rs1071676	0.25
			112838252	C	G		upstream	rs1143623	0.29
			112837782	T	C		upstream	rs1143625	0.29
			112836810	G	A	ENST00000263341.6:c.-118C>T	5’UTR	rs1143627	0.65
			112837576	TACCA	T		upstream	rs3917345	1
IL1R2	interleukin 1 receptor, type II	Cr2	101991888	G	A	ENST00000332549.7:c.-185G>A	5’UTR	rs78423067	0.01
IL1RAP	interleukin 1 receptor accessory protein	Cr3	190657459	C	T	ENST00000317757.7:c.*852C>T	3’UTR	rs62286264	0.1
			190513805	T	G		upstream	rs73058141	0.04
			190513824	C	G		upstream	rs74811678	0.04
			190513333	C	G		upstream	rs77479427	0.34
IL1RL1	interleukin 1 receptor-like 1	Cr2	102351751	C	A	ENST00000233954.5:c.1501C>A	missense	rs10192036	0.4
			102351752	A	G	ENST00000233954.5:c.1502A>G	missense	rs10204137	0.4
			102351902	T	C	ENST00000233954.5:c.1652T>C	missense	rs10206753	0.4
			102339008	C	A	ENST00000233954.5:c.233C>A	missense	rs1041973	0.24
			102356074	C	T		downstream	rs11902044	0.13
			102338193	C	T	ENST00000233954.5:c.-72C>T	5’UTR	rs13431828	0.15
			102356039	GGAGCGCCCCAGACTGA	G		downstream	rs137953693	0.13
			102356339	G	C		downstream	rs4851566	0.4
			102356347	G	A		downstream	rs4851567	0.12
			102351547	G	A	ENST00000233954.5:c.1297G>A	missense	rs4988956	0.4
IL1RL2	interleukin 1 receptor-like 2	Cr2	102239371	G	T	ENST00000264257.6:c.*130G>T	3’UTR	rs12993937	0.03
			102239723	C	T	ENST00000264257.6:c.*482C>T	3’UTR	rs13001075	0.05
			102186984	T	C	ENST00000264257.6:c.-115T>C	5’UTR	rs13017584	0.05
			102235248	T	C	ENST00000264257.6:c.1649T>C	missense	rs2302612	0.19
IL1RN	interleukin 1 receptor antagonist	Cr2	113113086	G	A		upstream	rs17042917	0.11
			113117932	G	A	ENST00000259206.9:c.-87G>A	5’UTR	rs2234677	0.29
			113117988	A	G	ENST00000259206.9:c.-31A>G	5’UTR	rs2234678	0.29
			113118007	G	C	ENST00000259206.9:c.-12G>C	5’UTR	rs2234679	0.29
			113133009	C	G	ENST00000259206.9:c.*138C>G	3’UTR	rs315951	0.28
			113117640	A	C		upstream	rs4251968	0.29
			113133033	C	T	ENST00000259206.9:c.*162C>T	3’UTR	rs4252041	0.04
			113133835	G	A	ENST00000259206.9:c.*964G>A	3’UTR	rs9005	0.31
IL20RA	interleukin 20 receptor subunit alpha	Cr6	137000265	G	C	ENST00000316649.9:c.*1293C>G	3’UTR	rs1059232	0.29
			137002076	G	A	ENST00000316649.9:c.1144C>T	missense	rs1342642	0.26
			137000773	T	G	ENST00000316649.9:c.*785A>C	3’UTR	rs1475119	0.43
			137004710	C	T	ENST00000316649.9:c.775G>A	missense	rs1555498	0.99
			137000235	T	C	ENST00000316649.9:c.*1323A>G	3’UTR	rs35479404	0.03
			137000199	C	A	ENST00000316649.9:c.*1359G>T	3’UTR	rs41288969	0.02
			137001058	C	T	ENST00000316649.9:c.*500G>A	3’UTR	rs771956	0.99
IL20RB	interleukin 20 receptor subunit beta	Cr3	136955626	A	G		upstream	rs10513018	0.08
			137011043	C	T	ENST00000329582.8:c.*820C>T	3’UTR	rs108858	0.61
			136957549	CTTCT	C		upstream	rs148967788	0.43
			137010969	C	T	ENST00000329582.8:c.*746C>T	3’UTR	rs361236	0.07
			136957860	T	C		upstream	rs55871480	0.13
			136957683	A	T		upstream	rs835632	0.43
			136957654	T	C		upstream	rs835633	0.43
			136957461	C	T		upstream	rs835634	0.43
			136955658	A	C		upstream	rs835636	0.5
			136954315	A	T		upstream	rs835637	0.47
IL21	interleukin 21	Cr4	122612679	G	A	ENST00000264497.7:c.*31C>T	3’UTR	rs17879298	0.08
			122612665	C	T	ENST00000264497.7:c.*45G>A	3’UTR	rs17886348	0.08
IL21R	interleukin 21 receptor	Cr16	27450370	C	G	ENST00000337929.7:c.*1087C>G	3’UTR	rs2096	0.23
			27402245	C	T	ENST00000337929.7:c.-390C>T	5’UTR	rs2189521	0.62
			27402009	G	A		upstream	rs2189522	0.05
			27401830	G	C		upstream	rs2214537	0.35
			27449880	C	A	ENST00000337929.7:c.*597C>A	3’UTR	rs2239928	0.23
			27449576	G	A	ENST00000337929.7:c.*293G>A	3’UTR	rs2285452	0.23
			27449747	G	A	ENST00000337929.7:c.*464G>A	3’UTR	rs3093387	0.22
			27450200	C	T	ENST00000337929.7:c.*917C>T	3’UTR	rs3093412	0.1
			27449460	G	A	ENST00000337929.7:c.*177G>A	3’UTR	rs568031233	0.02
			27401309	G	GGTGGTGGTGGCA		upstream	rs568677944	0.04
			27401093	C	T		upstream	rs8060368	0.34
			27402529	C	T	ENST00000337929.7:c.-106C>T	5’UTR	rs961914	0.12
IL22	interleukin 22	Cr12	68254396	A	T		upstream	rs2227483	0.55
			68254149	G	A		upstream	rs2227484	0.2
			68248148	T	A		downstream	rs2227508	0.2
IL22RA1	interleukin 22 receptor subunit alpha 1	Cr1	24144412	G	C		upstream	rs10794644	0.67
			24120395	T	C	ENST00000270800.1:c.*410A>G	3’UTR	rs114774887	0.04
			24144434	C	G		upstream	rs12746876	0.05
			24128198	C	T	ENST00000270800.1:c.613G>A	missense	rs16829204	0.17
			24120978	G	C	ENST00000270800.1:c.1552C>G	missense	rs3795299	0.4
			24120724	G	A	ENST00000270800.1:c.*81C>T	3’UTR	rs3795300	0.62
			24120626	C	T	ENST00000270800.1:c.*179G>A	3’UTR	rs3795302	0.41
			24144505	T	C		upstream	rs4592212	0.95
			24144504	T	C		upstream	rs4639699	0.95
			24144188	A	ATTGT		upstream	rs71575791	0.95
			24119781	C	T	ENST00000270800.1:c.*1024G>A	3’UTR	rs72648564	0.08
IL22RA2	interleukin 22 receptor subunit alpha 2	Cr6	137144519	A	G	ENST00000296980.6:c.*1105T>C	3’UTR	rs1543509	0.13
			137143937	A	C	ENST00000296980.6:c.*1687T>G	3’UTR	rs202566	0.83
			137145477	A	G	ENST00000296980.6:c.*147T>C	3’UTR	rs276466	0.23
			137144950	C	T	ENST00000296980.6:c.*674G>A	3’UTR	rs28366	0.82
			137161703	A	G	ENST00000296980.6:c.47T>C	missense	rs28385692	0.03
			137173485	G	A	ENST00000296980.6:c.-138C>T	5’UTR	rs6570136	0.41
IL23R	interleukin 23 receptor	Cr1	67259437	C	A	ENST00000347310.9:c.*309C>A	3’UTR	rs10889677	0.3
			67240275	G	A	ENST00000347310.9:c.1142G>A	missense	rs11209026	0.06
			67168129	G	T	ENST00000347310.9:c.9G>T	missense	rs1884444	0.52
IL24	interleukin 24	Cr1	206904300	T	C		downstream	rs1129999	0.43
			206901560	T	C	ENST00000391929.7:c.373T>C	missense	rs1150258	0.45
			206897165	TTA	T		upstream	rs142666392	0.14
			206896181	T	C		upstream	rs291111	0.02
			206903858	T	A		downstream	rs3093437	0.01
			206903865	A	T		downstream	rs3093438	0.02
IL25	interleukin 25	Cr14	23376145	G	T	ENST00000329715.2:c.*265G>T	3’UTR	rs11465521	0.02
			23376035	G	A	ENST00000329715.2:c.*155G>A	3’UTR	rs3811178	0.31
			23372808	C	T		upstream	rs7145531	0.26
			23372831	C	T		upstream	rs7145551	0.27
IL26	interleukin 26	Cr12	68225824	G	A		upstream	rs11570915	0.13
			68226461	C	T		upstream	rs2068016	0.11
			68201364	T	C	ENST00000229134.4:c.*481A>G	3’UTR	rs3741809	0.1
IL27	interleukin 27	Cr16	28499885	C	G	ENST00000356897.1:c.498G>C	missense	rs147413292	0.05
			28507775	T	C		upstream	rs153109	0.4
			28503907	A	C	ENST00000356897.1:c.175T>G	missense	rs17855750	0.04
			28502082	A	G	ENST00000356897.1:c.356T>C	missense	rs181206	0.29
			28499524	A	G	ENST00000356897.1:c.*127T>C	3’UTR	rs40837	0.4
			28511823	T	C		upstream	rs56354901	0.29
			28508372	G	A		upstream	rs78225763	0.04
IL27RA	interleukin 27 receptor subunit alpha	Cr19	14042481	T	C	ENST00000263379.3:c.563T>C	missense	rs35026308	0.2
			14031804	C	G	ENST00000263379.3:c.-69C>G	5’UTR	rs6511905	0.22
			14030854	G	T		upstream	rs78161395	0.15
IL2RA	interleukin 2 receptor subunit alpha	Cr10	6011411	A	G	ENST00000379959.7:c.*1461T>C	3’UTR	rs12244380	0.42
			6012195	C	T	ENST00000379959.7:c.*677G>A	3’UTR	rs12719919	0.05
			6063173	AAC	A		upstream	rs12722485	0.34
			6012802	C	T	ENST00000379959.7:c.*70G>A	3’UTR	rs12722600	0.02
			6011903	C	T	ENST00000379959.7:c.*969G>A	3’UTR	rs12722602	0.11
			6011200	T	A	ENST00000379959.7:c.*1672A>T	3’UTR	rs12722605	0.2
			6011170	G	A	ENST00000379959.7:c.*1702C>T	3’UTR	rs12722606	0.28
			6010681	A	C		downstream	rs12722609	0.03
			6063581	G	A		upstream	rs142101282	0.03
			6011605	C	T	ENST00000379959.7:c.*1267G>A	3’UTR	rs1570538	0.51
IL2RB	interleukin 2 receptor subunit beta	Cr22	37126286	C	T	ENST00000216223.9:c.*1810G>A	3’UTR	rs146413240	0.04
			37127681	C	G	ENST00000216223.9:c.*415G>C	3’UTR	rs228941	0.29
			37128579	G	T	ENST00000216223.9:c.1173C>A	missense	rs228942	0.18
IL3	interleukin 3	Cr5	132060639	C	T	ENST00000296870.2:c.-68C>T	5’UTR	rs31480,CR011065	0.25
			132060785	C	T	ENST00000296870.2:c.79C>T	missense	rs40401	0.25
IL32	interleukin 32	Cr16	3071155	C	T		downstream	rs35594155	0.08
			3065324	G	C	ENST00000534507.5:c.-199G>C	5’UTR	rs76580947	0.1
IL33	interleukin 33	Cr9	6256292	G	A	ENST00000381434.7:c.*124G>A	3’UTR	rs1048274	0.32
			6256529	A	C	ENST00000381434.7:c.*361A>C	3’UTR	rs1048279	0.96
			6236977	A	T		upstream	rs10975507	0.23
			6237263	G	A		upstream	rs10975509	0.72
			6236830	C	T		upstream	rs112935616	0.23
			6257919	TTAAA	T	ENST00000381434.7:c.*1755_*1758delATAA	3’UTR	rs201076429	0.02
			6257936	TCTA	T	ENST00000381434.7:c.*1773_*1775delTAC	3’UTR	rs3069904	0.93
			6257898	A	G	ENST00000381434.7:c.*1730A>G	3’UTR	rs8172	0.93
IL34	interleukin 34	Cr16	70646841	G	C	ENST00000429149.6:c.-107G>C	5’UTR	rs3813904	0.46
			70646947	C	G	ENST00000429149.6:c.-1C>G	5’UTR	rs3813905	0.34
			70660097	C	A	ENST00000429149.6:c.639C>A	stop_gained	rs4985556	0.1
			70657086	G	C	ENST00000429149.6:c.367G>C	missense	rs8046424	0.47
IL3RA	interleukin 3 receptor subunit alpha	CrX	1382578	C	T	ENST00000331035.9:c.*113C>T	3’UTR	rs11480	0.14
			1378751	G	C	ENST00000331035.9:c.967G>C	missense	rs17883366	0.18
			1336907	T	C	ENST00000331035.9:c.-58T>C	5’UTR	rs7471052	0.62
IL4	interleukin 4	Cr5	132674018	C	T	ENST00000231449.6:c.-33C>T	5’UTR	rs2070874	0.17
			132672952	T	G		upstream	rs2243248	0.07
			132673462	C	T		upstream	rs2243250	0.17
IL4R	interleukin 4 receptor	Cr16	27364896	A	G		downstream	rs1029489	0.6
			27364221	G	A	ENST00000395762.6:c.*391G>A	3’UTR	rs1049631	0.56
			27313700	A	G		upstream	rs12927172	0.63
			27313702	G	A		upstream	rs12927543	0.91
			27363079	A	G	ENST00000395762.6:c.1727A>G	missense	rs1801275	0.21
			27344882	A	G	ENST00000395762.6:c.223A>G	missense	rs1805010	0.43
			27362551	A	C	ENST00000395762.6:c.1199A>C	missense	rs1805011	0.11
			27362643	T	C	ENST00000395762.6:c.1291T>C	missense	rs1805012	0.1
			27362659	C	T	ENST00000395762.6:c.1307C>T	missense	rs1805013	0.04
			27362859	T	C	ENST00000395762.6:c.1507T>C	missense	rs1805015	0.15
			27363606	T	G	ENST00000395762.6:c.2254T>G	missense	rs1805016	0.05
			27363836	T	C	ENST00000395762.6:c.*6T>C	3’UTR	rs2074570	0.05
			27363918	C	G	ENST00000395762.6:c.*88C>G	3’UTR	rs2234924	0.04
			27313559	A	C		upstream	rs8060798	0.49
			27313560	C	A		upstream	rs8060938	0.49
			27364568	C	T	ENST00000395762.6:c.*738C>T	3’UTR	rs8674	0.04
			27364466	A	G	ENST00000395762.6:c.*636A>G	3’UTR	rs8832	0.56
IL5	interleukin 5	Cr5	132544495	C	T		upstream	rs2069810	0.99
			132544224	A	G		upstream	rs2069812	0.69
IL5RA	interleukin 5 receptor subunit alpha	Cr3	3108583	A	G	ENST00000446632.6:c.-37T>C	5’UTR	rs11713419	0.13
			3069752	C	T	ENST00000446632.6:c.*473G>A	3’UTR	rs17659353	0.24
			3110075	C	T	ENST00000446632.6:c.-276G>A	5’UTR	rs2290608	0.3
			3098273	T	C	ENST00000446632.6:c.385A>G	missense	rs2290610	0.35
			3069774	G	A	ENST00000446632.6:c.*451C>T	3’UTR	rs340833	0.51
			3109984	G	A	ENST00000446632.6:c.-185C>T	5’UTR	rs4054760	0.28
IL6	interleukin 6	Cr7	22725613	T	C		upstream	rs2069824	0.1
			22725837	G	T		upstream	rs2069827	0.12
			22725717	G	GTC		upstream	rs35081782	0.61
			22724719	G	A		upstream	rs62449495	0.2
IL6R	interleukin 6 receptor	Cr1	154469380	GT	G	ENST00000368485.7:c.*4009delT	3’UTR	rs11292096	0.59
			154467408	CTT	C	ENST00000368485.7:c.*2031_*2032delTT	3’UTR	rs143915141	0.01
			154403877	C	T		upstream	rs1552481	0.94
			154454494	A	C	ENST00000368485.7:c.1073A>C	missense	rs2228145	0.36
			154465420	T	C	ENST00000368485.7:c.*40T>C	3’UTR	rs2229238	0.78
			154404195	C	T		upstream	rs3887104	0.16
			154466404	T	C	ENST00000368485.7:c.*1024T>C	3’UTR	rs4072391	0.78
			154468128	T	C	ENST00000368485.7:c.*2748T>C	3’UTR	rs41308415	0.01
			154467389	T	A	ENST00000368485.7:c.*2009T>A	3’UTR	rs4379670	0.79
			154405093	C	T		upstream	rs4845616	0.97
			154405422	G	A	ENST00000368485.7:c.-208G>A	5’UTR	rs4845617	0.4
			154467586	G	A	ENST00000368485.7:c.*2206G>A	3’UTR	rs73016210	0.01
			154465608	C	T	ENST00000368485.7:c.*228C>T	3’UTR	rs7514452	0.78
IL7	interleukin 7	Cr8	78732960	CA	C	ENST00000263851.8:c.*752delT	3’UTR	rs35852577	0.21
			78805770	G	T		upstream	rs6997891	0.11
IL7R	interleukin 7 receptor	Cr5	35878038	G	A	ENST00000303115.7:c.*1552G>A	3’UTR	rs10053847	0.14
			35877403	G	A	ENST00000303115.7:c.*917G>A	3’UTR	rs10063294	0.56
			35877812	A	G	ENST00000303115.7:c.*1326A>G	3’UTR	rs10491434	0.29
			35877739	G	A	ENST00000303115.7:c.*1253G>A	3’UTR	rs10491435	0.24
			35879327	T	C	ENST00000303115.7:c.*2841T>C	3’UTR	rs1053496	0.29
			35852812	GT	G		upstream	rs10712530	0.67
			35856473	T	C		upstream	rs11567685	0.28
			35856528	G	A		upstream	rs11567686	0.7
			35879033	G	A	ENST00000303115.7:c.*2547G>A	3’UTR	rs13167136	0.14
			35852785	TTTTG	T		upstream	rs142376788	0.67
			35876818	G	GGAAA	ENST00000303115.7:c.*342_*345dupAAAG	3’UTR	rs145416689	0.14
			35871088	G	A	ENST00000303115.7:c.412G>A	missense	rs1494555	0.7
			35860966	T	C	ENST00000303115.7:c.197T>C	missense	rs1494558	0.7
			35852867	CT	C		upstream	rs151286246	0.28
			35879501	A	G	ENST00000303115.7:c.*3015A>G	3’UTR	rs1862632	0.14
			35876172	A	G	ENST00000303115.7:c.1066A>G	missense	rs3194051	0.28
			35878386	GC	G	ENST00000303115.7:c.*1902delC	3’UTR	rs33994244	0.14
			35852821	T	G		upstream	rs35648552	0.7
			35878825	T	C	ENST00000303115.7:c.*2339T>C	3’UTR	rs6451231	0.7
			35878993	C	T	ENST00000303115.7:c.*2507C>T	3’UTR	rs6881270	0.27
			35879054	G	T	ENST00000303115.7:c.*2568G>T	3’UTR	rs6881706	0.27
			35874473	C	T	ENST00000303115.7:c.731C>T	missense	rs6897932	0.27
			35879493	A	G	ENST00000303115.7:c.*3007A>G	3’UTR	rs700179	0.29
			35879481	G	A	ENST00000303115.7:c.*2995G>A	3’UTR	rs72742450	0.06
			35852845	CCT	C		upstream	rs74991955	0.28
				TTGTTT	TT	ENST00000303115.7:c.-266_-263del	5’UTR	rs756271586	0.21
			35878147	G	A	ENST00000303115.7:c.*1661G>A	3’UTR	rs7716064	0.7
				TTGTTT	TT	ENST00000303115.7:c.-263_-262insGTTT	5’UTR	rs879339077	0.54
			35877724	A	T	ENST00000303115.7:c.*1238A>T	3’UTR	rs9292617	0.7
			35878410	G	A	ENST00000303115.7:c.*1924G>A	3’UTR	rs9292618	0.14
IL9	interleukin 9	Cr5	135892476	G	A	ENST00000274520.1:c.350C>T	missense	rs2069885	0.13
IL9R	interleukin 9 receptor	CrX	156010162	A	G	ENST00000244174.10:c.1319A>G	missense	rs150178903	0.16
			156010159	A	G	ENST00000244174.10:c.1316A>G	missense	rs200413398	0.14
XCL1	chemokine C motif ligand 1	Cr1	168581297	A	G	ENST00000367818.3:c.*77A>G	3’UTR	rs1042882	0.31
			168576626	A	G	ENST00000367818.3:c.-12A>G	5’UTR	rs116453184	0.16
			168581274	G	C	ENST00000367818.3:c.*54G>C	3’UTR	rs15785	0.1
			168576520	C	T	ENST00000367818.3:c.-118C>T	5’UTR	rs28433337	0.57
			168581998	C	T	ENST00000367818.3:c.*778C>T	3’UTR	rs982143	0.1
XCL2	chemokine C motif ligand 2	Cr1	168544005	G	A		upstream	rs1933114	0.23
			168540884	T	A	ENST00000367819.2:c.*68A>T	3’UTR	rs470733	0.54
XCR1	chemokine C motif receptor 1	Cr3	46020348	A	G	ENST00000309285.3:c.*598T>C	3’UTR	rs13074382	0.12
			46028081	A	C		upstream	rs13090194	0.12
			46020505	T	C	ENST00000309285.3:c.*441A>G	3’UTR	rs13097556	0.12
			46027718	G	A	ENST00000309285.3:c.-333C>T	5’UTR	rs1392290	0.34
			46028178	C	CT		upstream	rs142599973	0.08
			46027577	GTG	G		upstream	rs201114927	0.16
			46027727	A	G	ENST00000309285.3:c.-342T>C	5’UTR	rs2371	0.77
			46027578	TGA	T	ENST00000309285.3:c.-195_-194delTC	5’UTR	rs34835245	0.42
			46019726	T	C	ENST00000309285.3:c.*1220A>G	3’UTR	rs35334665	0.12
			46017992	T	C	ENST00000309285.3:c.*2954A>G	3’UTR	rs35454877	0.12
			46019812	A	G	ENST00000309285.3:c.*1134T>C	3’UTR	rs36040135	0.12
			46027968	A	G		upstream	rs4447807	0.18
			46017647	T	G	ENST00000309285.3:c.*3299A>C	3’UTR	rs6764042	0.34
			46017416	G	A	ENST00000309285.3:c.*3530C>T	3’UTR	rs71327006	0.12
			46017757	C	T	ENST00000309285.3:c.*3189G>A	3’UTR	rs71327007	0.12
