# Supplementary material for: Identification of predictive models including polymorphisms in cytokines genes and clinical variables associated with post-transplant complications after identical HLA-allogeneic stem cell transplantation
Source: Front Immunol. 2024 Aug 23;15:1396284. doi: 10.3389/fimmu.2024.1396284 (PMC11377344; doi:10.3389/fimmu.2024.1396284)
Supplement: Supplementary Table 3 — AUC of the 15 most relevant variables included in the selected predictive models for post-transplant complications. D: Donor; R: Recipient; STD: standard deviation; GVHD: graft-versus-host disease; aGVHD: acute graft-versus-host disease; cGVHD: chronic graft-versus-host disease; mod-sev cGVHD: moderate-severe cGVHD; TRM: transplant-related mortality; OS: overall survival. [file Table3.xlsx]

## Sheet: Hoja1
	Supplementary table 3. AUC of the 15 most relevant variables included in the selected predictive models for post-transplant complications. D: Donor; R: Recipient; STD: standard deviation; GVHD: graft-versus-host disease; aGVHD: acute graft-versus-host disease; cGVHD: chronic graft-versus-host disease; mod-sev cGVHD: moderate-severe cGVHD; TRM: transplant-related mortality; OS: overall survival.
	aGVHD II-IV					aGVHD III-IV					TRM					OS
	Variable	Polymorphism	AUC Media	STD AUC		Variable	Polymorphism	AUC Media	STD AUC		Variable	Polymorphism	AUC Media	STD AUC		Variable	Polymorphism	AUC Media	STD AUC
	Age D	-	0.69	0.1		IL12RB1	rs3746190	0.64	0.12		IL20RB	rs835634	0.68	0.15		CXCL11	rs9994667	0.65	0.11
	CCL25	rs11671930	0.68	0.12		IL17A	rs3819024	0.69	0.14		IL20RB	rs835632	0.7	0.14		CCL21	rs11574915	0.67	0.11
	Age R	-	0.73	0.11		IL17RA	rs4819962	0.75	0.15		IL12RB1	rs404733	0.72	0.14		CCL16	rs2063979	0.7	0.12
	IL26	rs2068016	0.76	0.11		IL21R	rs961914	0.78	0.16		CXCL11	rs9994667	0.71	0.13		CCL16	rs146038760	0.75	0.11
	CXCL13	rs1052563	0.79	0.1		CCL25	rs1129763	0.81	0.12		IL15RA	rs2387089	0.73	0.12		IL10RB	rs1058867	0.75	0.11
	IL2RA	rs12722485	0.81	0.1		CXCR2	rs1126580	0.78	0.13		CXCL2	rs9131	0.74	0.13		CCL25	rs2032887	0.77	0.11
	CXCR4	rs2680880	0.81	0.1		CXCL16	rs76152703	0.79	0.13		CCL28	rs11741797	0.74	0.14		IL12RB1	rs3746190	0.79	0.11
	IL17RA	rs11702918	0.83	0.1		IL17D	rs9579928	0.8	0.11		IL12RB1	rs3746190	0.77	0.13		CCL16	rs33995560	0.79	0.09
	IL17RA	rs887796	0.83	0.1		IL2RA	rs12722602	0.82	0.1		CXCL12	rs1801157	0.78	0.13		IL1A	rs17561	0.86	0.09
	IL12RB1	rs3746190	0.84	0.1		IL5RA	rs17659353	0.84	0.1		IL12B	rs34324765	0.77	0.14		CCL15	rs854625	0.84	0.09
	IL10RA	rs3135932	0.85	0.09		IL17A	rs3819024	0.86	0.09		IL20RB	rs55871480	0.83	0.13		CCL25	rs2032887	0.84	0.08
	CXCR5	rs45627033	0.87	0.08		Age D	-	0.85	0.11		IL10	rs1800893	0.82	0.12		IL10	rs1800893	0.85	0.08
	IL1RL1	rs10206753	0.86	0.08		IL15RA	rs2387089	0.85	0.11		IL10	rs3024496	0.85	0.12		IL12B	rs34324765	0.88	0.08
	IL1RL1	rs10192157	0.86	0.08		IL6	rs62449495	0.87	0.1		CCL16	rs2063979	0.86	0.13		IL20RB	rs55871480	0.87	0.08
	IL24	rs142666392	0.85	0.09		IL4R	rs1805010	0.89	0.09		IL6	rs62449495	0.89	0.1		IL10	rs3024496	0.87	0.08
	cGVHD					mod-sev cGVHD					Relapse
	Variable	Polymorphism	AUC Media	STD AUC		Variable	Polymorphism	AUC Media	STD AUC		Variable	Polymorphism	AUC Media	STD AUC
	IL2RA	rs12722485	0.65	0.14		IL7R	rs10063294	0.72	0.13		IL21R	rs8060368	0.69	0.11
	IL7R	rs10063294	0.62	0.14		IL7R	rs72742450	0.73	0.12		CCL15	rs2293788	0.78	0.1
	XCR1	rs2371	0.73	0.14		IL17RC	rs279549	0.8	0.11		CCL21	rs11574915	0.85	0.1
	IL3RA	rs17883366	0.74	0.13		CXCR6	rs3774639	0.82	0.12		IL21R	rs961914	0.85	0.1
	IL27RA	rs35026308	0.76	0.14		IL10RA	rs4252243	0.83	0.11		CXCL11	rs9994667	0.84	0.1
	IL7R	rs756271586	0.81	0.12		IL25	rs7145551	0.84	0.1		IL21R	rs2189521	0.84	0.1
	IL17F	rs2397084	0.82	0.12		IL12RB1	rs11575934	0.87	0.1		CXCR4	rs2680880	0.91	0.07
	CXCL16	rs11658971	0.84	0.11		IL7	rs6997891	0.84	0.11		CCL15	rs2293788	0.91	0.08
	IL17A	rs7747909	0.84	0.11		IL11	rs2298885	0.88	0.1		CCL15	rs41508645	0.91	0.07
	IL3RA	rs11480	0.87	0.1		ACKR3	rs34135799	0.88	0.08		CCR10	rs3760384	0.93	0.07
	IL7	rs6997891	0.87	0.09		CXCR4	rs17848385	0.93	0.07		CXCL2	rs9131	0.94	0.06
	CXCL12	rs2839683	0.9	0.09		IL25	rs7145531	0.91	0.08		IL7R	rs10063294	0.93	0.07
	XCR1	rs201114927	0.89	0.1		IL5RA	rs2290610	0.92	0.08		CCL25	rs2032887	0.93	0.07
	IL17RA	rs887796	0.91	0.08		CCL16	rs2063979	0.91	0.08		CCR10	rs2271029	0.94	0.06
	IL27RA	rs35026308	0.91	0.08		IL11	rs1042505	0.91	0.07		IL33	rs1048274	0.95	0.05
