# Supplementary material for: Identification of predictive models including polymorphisms in cytokines genes and clinical variables associated with post-transplant complications after identical HLA-allogeneic stem cell transplantation
Source: Front Immunol. 2024 Aug 23;15:1396284. doi: 10.3389/fimmu.2024.1396284 (PMC11377344; doi:10.3389/fimmu.2024.1396284)
Supplement: Supplementary Table 4 — Relationship of the characteristics of the different cut-off points for the stratification of patients for each of the post-transplant complications. aGVHD: acute graft-versus-host disease; cGVHD: chronic graft-versus-host disease; mod-sev cGVHD: moderate-severe cGVHD; TRM: transplant-related mortality; OS: overall survival; STD: standard deviation; S: sensitivity; E: specificity. The cut-off points selected for stratification of patients at high/low-risk of developing each complication according to the selected model are identified in bold. [file Table4.xlsx]

## Sheet: Hoja1
	Supplementary table 4. Relationship of the characteristics of the different cut-off points for the stratification of patients for each of the post-transplant complications. aGVHD: acute graft-versus-host disease; cGVHD: chronic graft-versus-host disease; mod-sev cGVHD: moderate-severe cGVHD; TRM: transplant-related mortality; OS: overall survival; STD: standard deviation; S: sensitivity; E: speci…
		Cut-off point	S	STD (S)	E	STD (E)	Negatives	False positives	False negatives	Positives
	aGVHD II-IV	0.3	94.59%	7.01%	41.08%	17.92%	mean = 17.80% STD = 8.24%	mean = 25.11% STD = 9.65%	mean = 3.75% STD = 4.44%	mean = 53.33% STD = 9.83%
		0.4	90.42%	8.69%	57.96%	19.73%	mean = 24.19% STD = 9.34%	mean = 18.72% STD = 9.83%	mean = 6.11% STD = 5.66%	mean = 50.97% STD = 10.21%
		0.5	85.56%	11.44%	0.66	16.46%	mean = 28.44% STD = 9.17%	mean = 14.47% STD = 8.09%	mean = 8.97% STD = 6.52%	mean = 48.11% STD = 10.05%
		0.6	74.77%	14.21%	73.5%	15.91%	mean = 31.78% STD = 9.50%	mean = 11.14% STD = 7.30%	mean = 15.53% STD = 9.27%	mean = 41.55% STD = 10.57%
		0.7	57.52%	15.14%	85.19%	13.77%	mean = 36.36% STD = 9.36%	mean = 6.55% STD = 6.11%	mean = 25.92% STD = 10.75%	mean = 31.17% STD = 10.10%
	aGVHD III-IV	0.3	78.04%	19.66%	83.03%	11.35%	mean = 61.58% STD = 10.19%	mean = 14.78% STD = 10.25%	mean = 6.11% STD = 6.11%	mean = 17.53% STD = 8.55%
		0.4	65.29%	22.94%	91.09%	7.87%	mean = 68.44% STD = 9.37%	mean = 7.92% STD = 6.72%	mean = 8.42% STD = 7.05%	mean = 15.22% STD = 7.80%
		0.5	53.77%	23.64%	96.14%	5.31%	mean = 72.64% STD = 9.51%	mean = 3.72% STD = 4.45%	mean = 10.55% STD = 7.68%	mean = 13.08% STD = 6.76%
		0.6	45.27%	24.07%	97.96%	3.71%	mean = 74.47% STD = 9.72%	mean = 1.89% STD = 2.97%	mean = 13.53% STD = 8.48%	mean = 10.11% STD = 6.15%
		0.7	31.43%	22.21%	98.74%	2.8%	mean = 75.33% STD = 9.99%	mean = 1.03% STD = 2.16%	mean = 16.80% STD = 9.66%	mean = 6.83% STD = 5.17%
	cGVHD	0.3	91.48%	10.15%	18.49%	19.48%	mean = 6.73% STD = 7.05%	mean = 30.15% STD = 14.70%	mean = 4.73% STD = 5.84%	mean = 58.38% STD = 12.78%
		0.4	89.19%	12.54%	43.92%	24.22%	mean = 16.69% STD = 9.20%	mean = 20.19% STD = 15.51%	mean = 6.46% STD = 7.63%	mean = 56.65% STD = 12.50%
		0.5	83.28%	14.56%	58.99%	23.26%	mean = 22.88% STD = 9.89%	mean = 14% STD = 11.06%	mean = 10.20% STD = 9.51%	mean = 52.92% STD = 12.37%
		0.6	70.27%	16.71%	68.67%	22.48%	mean = 26.96% STD = 10.52%	mean = 9.92% STD = 9.09%	mean = 18.85% STD = 11.84%	mean = 44.27% STD = 10.42%
		0.7	57.66%	16.88%	78.61%	19.48%	mean = 29.54% STD = 10.67%	mean = 7.35% STD = 8.40%	mean = 25.65% STD = 12.29%	mean = 37.46% STD = 10.94%
	mod-sev cGVHD	0.3	95.29%	9.24%	66.08%	17.09%	mean = 39.96% STD = 12.61%	mean = 18.73% STD = 11.86%	mean = 2.38% STD = 4.17%	mean = 38.92% STD = 11.93%
		0.4	87.88%	14.24%	84.34%	14.06%	mean = 50.04% STD = 12.71%	mean = 8.65% STD = 7.41%	mean = 5.23% STD = 5.95%	mean = 36.08% STD = 11.29%
		0.5	74.59%	18.62%	90.24%	10.96%	mean = 53.58% STD = 11.27%	mean = 5.11% STD = 5.82%	mean = 10.11% STD = 8.23%	mean = 31.19% STD = 10.44%
		0.6	66.5%	21.02%	95.5%	7.5%	mean = 56.15% STD = 12.40%	mean = 2.54% STD = 4.22%	mean = 13.5% STD = 9.47%	mean = 27.81% STD = 10.84%
		0.7	55.93%	24.42%	97.55%	5.25%	mean = 57.35% STD = 12.35%	mean = 1.35% STD = 3.02%	mean = 18.42% STD = 11.22%	mean = 22.88% STD = 10.25%
	Relapse	0.3	89.88%	11.03%	72.03%	14.71%	mean = 43.87% STD = 12.05%	mean = 16.66% STD = 9.63%	mean = 4.16% STD = 4.89%	mean = 35.31% STD = 10.30%
		0.4	83.53%	13.68%	81.45%	13.32%	mean = 49.09% STD = 11.65%	mean = 11.44% STD = 7.96%	mean = 7.22% STD = 6.09%	mean = 32.25% STD = 10.05%
		0.5	79.06%	15.09%	90.61%	10.04%	mean = 55.31% STD = 11.35%	mean = 5.22% STD = 5.79%	mean = 9.56% STD = 7.44%	mean = 29.91% STD = 9.80%
		0.6	67.28%	18.33%	97.51%	5.29%	mean = 58.59% STD = 10.72%	mean = 1.94% STD = 3.27%	mean = 14.03% STD = 8.51%	mean = 25.44% STD = 9.34%
		0.7	49.82%	21.81%	99.86%	1.16%	mean = 60.41% STD = 10.69%	mean = 0.125% STD = 0.875%	mean = 20% STD = 9.90%	mean = 19.47% STD = 8.18%
	TRM	0.3	76.34%	20.94%	61.69%	17.89%	mean = 41.04% STD = 11.34%	mean = 28.07% STD = 13.02%	mean = 6.86% STD = 6.99%	mean = 24.04% STD = 10.05%
		0.4	64.95%	24.01%	80.1%	14.81%	mean = 53.75% STD = 10.59%	mean = 15.35% STD = 10.80%	mean = 11.28% STD = 8.52%	mean = 19.61% STD = 9.20%
		0.5	54.79%	25.77%	88.93%	11.56%	mean = 60.96% STD = 10.71%	mean = 8.14% STD = 8.21%	mean = 14.86% STD = 8.82%	mean = 16.04% STD = 8.94%
		0.6	51.27%	25.05%	95.66%	7.27%	mean = 65.43% STD = 11.10%	mean = 3.68% STD = 5.85%	mean = 16.14% STD = 9.83%	mean = 14.75% STD = 8.33%
		0.7	32.98%	25.14%	97.96%	5.05%	mean = 67.25% STD = 10.91%	mean = 1.86% STD = 4.24%	mean = 21.64% STD = 10.95%	mean = 9.25% STD = 7.24%
	OS	0.3	84.11%	14.64%	47.25%	18.76%	mean = 22.83% STD = 8.35%	mean = 27.17% STD = 12.03%	mean = 7.75% STD = 6.55%	mean = 42.25% STD = 10.30%
		0.4	77.32%	15.11%	64.17%	16.67%	mean = 31.64% STD = 9.41%	mean = 18.36% STD = 9.28%	mean = 11.67% STD = 7.76%	mean = 38.33% STD = 10.70%
		0.5	66.32%	17.71%	74.36%	15.14%	mean = 36.33% STD = 8.82%	mean = 13.67% STD = 8.75%	mean = 17.92% STD = 9.24%	mean = 32.08% STD = 9.48%
		0.6	57.39%	17.55%	86.81%	12.41%	mean = 43.5% STD = 9.83%	mean = 6.5% STD = 6.94%	mean = 22.36% STD = 9.08%	mean = 27.64% STD = 9.2%
		0.7	41.21%	18.75%	92.16%	8.4%	mean = 46.05% STD = 9.99%	mean = 3.94% STD = 4.18%	mean = 30.72% STD = 12.13%	mean = 19.28% STD = 8.40%
