# Supplementary material for: Identification of predictive models including polymorphisms in cytokines genes and clinical variables associated with post-transplant complications after identical HLA-allogeneic stem cell transplantation
Source: Front Immunol. 2024 Aug 23;15:1396284. doi: 10.3389/fimmu.2024.1396284 (PMC11377344; doi:10.3389/fimmu.2024.1396284)
Supplement: Supplementary Table 5 — Function and polymorphisms associated with each post-transplant complication of the genes selected in the present study. GVHD: Graft-versus-host disease; aGVHD: acute graft-versus-host disease; cGVHD: chronic graft-versus-host disease; mod-sev cGVHD: moderate-severe cGVHD; TRM: Transplant-related mortality; OS: Overall survival; IL: Interleukin; TH: T-helper T lymphocyte. Proinflammatory cytokines are identified in yellow, and chemokines included in the GVHD models are identified in orange. [file Table5.xlsx]

## Sheet: Hoja1
Supplementary table 5. Function and polymorphisms associated with each post-transplant complication of the genes selected in the present study. GVHD: Graft-versus-host disease; aGVHD: acute graft-versus-host disease; cGVHD: chronic graft-versus-host disease; mod-sev cGVHD: moderate-severe cGVHD; TRM: Transplant-related mortality; OS: Overall survival; IL: Interleukin; TH: T-helper T lymphocyte. P…
				Biologic function (Reference)	Polymorphism	Predictive model
		Interleukines	IL7	T-cell activation (39)	rs6997891	cGVHD mod-sev
			IL11	Anti-inflammatory activity. Inhibition GVHD (40)	rs2298885	cGVHD mod-sev
			IL17A	Proinflammatory cytokines released (19)	rs3819024	aGVHD III-IV
			IL17D	Stressful situations-> IL6, IL8 (41)	rs9579928	aGVHD III-IV
			IL25	Pro-inflammatory and anti-inflammatory cytokines (25)	rs7145551	cGVHD mod-sev
			IL26	Pro-inflammatory cytokines released (20)	rs2068016	aGVHD II-IV
			IL2RA	Soluble IL2RA increases in GVHD (18)	rs12722485	aGVHD II-IV/cGVHD
					rs12722602	aGVHD III-IV
			IL3RA	Donor T-cell antigenic presentation (42)	rs17883366	cGVHD
			IL7R	T lymphocytes development ->pro-inflammatory cytokines (43)	rs72742450	cGVHD mod-sev
					rs10063294	cGVHD/cGVHD mod-sev
			IL10RA	Immunosuppressive/anti-inflammatory properties (44)	rs4252243	cGVHD mod-sev
			IL10RB	Inhibition of proinflammatory cytokine (45)	rs1058867	OS
			IL12RB1	TH1/TH17 differentiation and JAK/STAT signaling -> Pro-inflammatory cytokines (46,47)	rs3746190	aGVHD III-IV/OS
					rs11575934	cGVHD mod-sev
					rs404733	TRM
			IL15RA	T and NK cell proliferation -> Pro-inflammatory cytokines (48,49)	rs2387089	TRM
			IL17RA	Pro-inflammatory cytokines released -> neutrophil recruitment and tissue inflammation (50)	rs4819962	aGVHD III-IV
			IL17RC		rs279549	cGVHD mod-sev
			IL20RB	Cytokines pathway-> inflammation (51)	rs835634/rs835632	TRM
			IL21R	Proliferation and differentiation of lymphoid cells (52)	rs961914	aGVHD III-IV/Relapse
					rs8060368/rs2189521	Relapse
		Chemokines	CCL15	Chemoattractant for immune cells (53)	rs2293788/rs41508645	Relapse
			CCL16	Chemotactic activity for lymphocytes and monocytes (54)	rs2063979/rs146038760	OS
			CCL21	T cell activation, migration and differentiation (55)	rs11574915	Relapse/OS
			CCL25	Protective roles for GVHD/migration in cancer/inflammatory diseases (21,56)	rs11671930	aGVHD II-IV
					rs1129763	aGVHD III-IV
					rs2032887	OS
			CXCL2	Neutrophil migration (57)	rs9131	TRM
			CXCL11	Recruitment of effector cells in allo-HSCT (58,59)	rs9994667	TRM/Relapse/OS
			CXCL13	Inflammation and migration (60,61)	rs1052563	aGVHD II-IV
			CXCL16	Cytotoxic T-lymphocyte recruitment (62)	rs76152703	aGVHD III-IV
			CCR10	Migration of T cells into skin (63)	rs3760384	Relapse
			CXCR2	Recruitment of neutrophils (64)	rs1126580	aGVHD III-IV
			CXCR4	Cell mobilization (65,66)	rs2680880	aGVHD II-IV/Relapse
			CXCR6	Migration of CD8+ T lymphocytes to the liver (67)	rs3774639	cGVHD mod-sev
			XCR1	Recruitment of T and NK cells (68)	rs2371	cGVHD
